# Supplementary material for: Genome-Wide Association Study Identifies a Rice Panicle Blast Resistance Gene, Pb2, Encoding NLR Protein
Source: Int J Mol Sci. 2022 May 18;23(10):5668. doi: 10.3390/ijms23105668 (PMC9145240; doi:10.3390/ijms23105668)
Supplement: Supplementary file 1 [file ijms-23-05668-s001.zip]

Archive with 5 entries (3 files):
- ijms-1708389-supplementary/
- ijms-1708389-supplementary/Supplementary Materials/
- ijms-1708389-supplementary/Supplementary Materials/Figures S1-S5 and Table S1.pdf
- ijms-1708389-supplementary/Supplementary Materials/Germplasm information and panicle blast data.xlsx
- ijms-1708389-supplementary/Supplementary Materials/Primer information.xlsx
