# Supplementary material for: Genome-Wide Association Study Identifies a Rice Panicle Blast Resistance Gene, Pb2, Encoding NLR Protein
Source: Int J Mol Sci. 2022 May 18;23(10):5668. doi: 10.3390/ijms23105668 (PMC9145240; doi:10.3390/ijms23105668)
Supplement: Supplementary file 1 [file ijms-23-05668-s001.zip › ijms-1708389-supplementary/Supplementary Materials/Germplasm information and panicle blast data.xlsx]

## Sheet: Sheet1
NSFTV.ID	Sub-population	Accession.Name	Country.of.origin	Percentage diseased grains (%) (2018)	Percentage diseased grains (%) (2019)
NSFTV114	ADMIX	Nova	United States	0.18	0.06
NSFTV166	ADMIX	Tsipala 421	Madagascar	0.09	0.1
NSFTV182	ADMIX	Blue Rose Supreme	United States	0.21	0.04
NSFTV205	ADMIX	Rinaldo Bersani	Italy	0.51	0.51
NSFTV217	ADMIX	YRL-1	Australia	0.1	0.23
NSFTV227	ADMIX	Riz Local	Burkina Faso	0.07	0.04
NSFTV244	ADMIX	Arabi	Egypt	0.37	0.37
NSFTV249	ADMIX	Pirinae 69	Former Yugoslavia	0.09	0.09
NSFTV259	ADMIX	Sadri Tor Misri	Iran	0.06	0.16
NSFTV266	ADMIX	Hiderisirazu	Japan	0.06	0.06
NSFTV270	ADMIX	Osogovka	Macedonia	0.79	0.03
NSFTV271	ADMIX	M. Blatec	Macedonia	0.01	0.1
NSFTV272	ADMIX	923	Madagascar	0.08	0.02
NSFTV278	ADMIX	C1-6-5-3	Mexico	0.01	0.27
NSFTV280	ADMIX	Saku	Mongolia	0.07	0.11
NSFTV293	ADMIX	TOg 7178	Senegal	0.03	0.03
NSFTV305	ADMIX	Doble Carolina Rinaldo Barsani	Uruguay	0.05	0.13
NSFTV332	ADMIX	KPF-16	Bangladesh	0.09	0.08
NSFTV335	ADMIX	Okshitmayin	Myanmar	0.13	0.14
NSFTV340	ADMIX	Berenj	Afghanistan	0.02	0.15
NSFTV344	ADMIX	Habiganj Boro 6	Bangladesh	0.02	0.02
NSFTV364	ADMIX	Rikuto Norin 21	Japan	0.07	0.02
NSFTV387	ADMIX	M-202	United States-CA	0.16	0.2
NSFTV388	ADMIX	Nortai	United States	0.04	0.06
NSFTV389	ADMIX	CI 11011	United States	0.38	NA
NSFTV39	ADMIX	NSF-TV 39	Bangladesh	0.02	0.07
NSFTV390	ADMIX	CI 11026	United States	0.02	0.11
NSFTV41	ADMIX	Darmali	Nepal	0.08	0.08
NSFTV55	ADMIX	Gerdeh	Iran	0.43	0.02
NSFTV60	ADMIX	Gotak Gatik	Indonesia	0.22	0.16
NSFTV618	ADMIX	Pecos	United States	0.03	0.1
NSFTV622	ADMIX	Bengal	United States	0.08	0.2
NSFTV87	ADMIX	Keriting Tingii	Indonesia	0.06	0.03
NSFTV5	AROMATIC	NSF-TV 5	India	0.03	0.03
NSFTV124	AROMATIC	Pankhari 203	India	0.02	0.01
NSFTV16	AROMATIC	Bico Branco	Brazil	0.04	0.01
NSFTV160	AROMATIC	NSF-TV 160	Iran	0	0.02
NSFTV221	AROMATIC	Sadri Belyi	Azerbaijan	0.07	0.02
NSFTV45	AROMATIC	Dom-sufid	Iran	0.1	0.03
NSFTV53	AROMATIC	Firooz	Iran	0.16	0.02
NSFTV105	AUS	Mehr	Iran	0.02	#N/A
NSFTV13	AUS	NSF-TV 13	Pakistan	0.01	0.06
NSFTV131	AUS	Phudugey	Bhutan	0.04	0.02
NSFTV152	AUS	T 1	India	0.02	0.1
NSFTV153	AUS	T26	India	0.01	0.01
NSFTV18	AUS	BJ 1	India	0.01	#N/A
NSFTV200	AUS	P 737	Pakistan	0.12	#N/A
NSFTV261	AUS	Shim Balte	Iraq	0.18	0.07
NSFTV262	AUS	Halwa Gose Red	Iraq	0.03	0
NSFTV314	AUS	CTG 1516	Bangladesh	0.5	0
NSFTV316	AUS	DD 62	Bangladesh	0.22	0.22
NSFTV317	AUS	DJ 123	Bangladesh	0.02	0.02
NSFTV318	AUS	DJ 24	Bangladesh	0.07	0.07
NSFTV319	AUS	DK 12	Bangladesh	0.03	0.03
NSFTV320	AUS	DM 43	Bangladesh	0.04	0.06
NSFTV321	AUS	DM 56	Bangladesh	0.07	0.07
NSFTV323	AUS	DNJ 140	Bangladesh	#N/A	0.07
NSFTV324	AUS	DV 123	Bangladesh	0.33	0.26
NSFTV326	AUS	Ghorbhai	Bangladesh	0	#N/A
NSFTV327	AUS	Goria	Bangladesh	0.04	0.03
NSFTV329	AUS	Kachilon	Bangladesh	0.11	0.11
NSFTV33	AUS	Chuan 4	Taiwan	0.02	0.09
NSFTV336	AUS	Paung Malaung	Myanmar	0.1	0.04
NSFTV341	AUS	Shirkati	Afghanistan	0.38	0.38
NSFTV345	AUS	DZ 193	Bangladesh	0.05	0.05
NSFTV346	AUS	Karkati 87	Bangladesh	0.02	0.09
NSFTV353	AUS	ARC 10376	India	0.01	0
NSFTV357	AUS	9524	India	0.26	0.26
NSFTV359	AUS	Surjamkuhi	India	0.05	0.03
NSFTV360	AUS	PTB 30	India	0.08	0.02
NSFTV369	AUS	Sathi	Pakistan	0.01	0.16
NSFTV370	AUS	Coarse	Pakistan	0.04	0.04
NSFTV371	AUS	Santhi Sufaid	Pakistan	0.01	0.01
NSFTV372	AUS	Sufaid	Pakistan	0.08	0.08
NSFTV378	AUS	Kalubala Vee	Sri Lanka	0.14	0.06
NSFTV4	AUS	NSF-TV 4	India	0.01	#N/A
NSFTV49	AUS	DV85	Bangladesh	0.15	#N/A
NSFTV58	AUS	Ghati Kamma Nangarhar	Afghanistan	0.03	0.08
NSFTV6	AUS	ARC 7229	India	0.02	0.04
NSFTV78	AUS	Jhona 349	India	0.12	0.28
NSFTV81	AUS	Kalamkati	India	0.14	0.04
NSFTV85	AUS	Kasalath	India	0	0.02
NSFTV102	IND	Leung Pratew	Thailand	0.14	0.01
NSFTV106	IND	Ming Hui	China	0.28	0.07
NSFTV110	IND	Mudgo	India	0.07	0.07
NSFTV117	IND	O-Luen-Cheung	Taiwan	0.13	0.08
NSFTV125	IND	Pao-Tou-Hung	China	0.02	0.05
NSFTV129	IND	Peh-Kuh	Taiwan	0.02	0
NSFTV130	IND	Peh-Kuh-Tsao-Tu	Taiwan	0.09	0.04
NSFTV137	IND	RTS14	Vietnam	0.1	0.02
NSFTV156	IND	Taichung Native 1	Taiwan	0.08	0.07
NSFTV161	IND	TeQing	China	0.06	0.06
NSFTV163	IND	Taducan	Philippines	0.04	0.05
NSFTV17	IND	Binulawan	Philippines	0.06	0.11
NSFTV171	IND	ZHE 733	China	0.05	0.03
NSFTV172	IND	Zhenshan 2	China	0.03	0.03
NSFTV203	IND	Radin Ebos 33	Malaysia	0.01	0.05
NSFTV21	IND	Byakkoku Y 5006 Seln	Australia	0.52	1
NSFTV231	IND	Hunan Early Dwarf No. 3	China	0.11	0.21
NSFTV235	IND	Sze Guen Zim	China	0	0.05
NSFTV241	IND	ECIA76-S89-1	Cuba	0.37	0.02
NSFTV255	IND	Pai Hok Glutinous	Hong Kong	0.05	0.03
NSFTV284	IND	IR-44595	Nepal	0.1	0.12
NSFTV29	IND	Chau	Vietnam	0.11	0
NSFTV299	IND	SML 242	Suriname	0.27	0.02
NSFTV3	IND	Ai-Chiao-Hong	China	0.04	0.08
NSFTV304	IND	519	Uruguay	0.03	0.02
NSFTV313	IND	BR24	Bangladesh	0.02	0.04
NSFTV315	IND	Dawebyan	Myanmar	0.06	0.05
NSFTV325	IND	EMATA A 16-34	Myanmar	0.05	0.02
NSFTV337	IND	Sabharaj	Bangladesh	0.03	0.03
NSFTV339	IND	Yodanya	Myanmar	0.17	0.31
NSFTV34	IND	NSF-TV 34	India	0.05	0.05
NSFTV385	IND	Nira	United States	0.1	0.15
NSFTV43	IND	Dee Geo Woo Gen	Taiwan	0.16	0.1
NSFTV57	IND	NSF-TV 57	Iran	0.02	0.07
NSFTV616	IND	RT0034	United States	0.06	0.06
NSFTV620	IND	Jasmine85	Philippines	0.1	0.01
NSFTV634	IND	Rondo (4484-1693)	China	0.04	0.07
NSFTV636	IND	Sadu Cho	Korea	0.01	0.03
NSFTV643	IND	Minghui 63	China	0	0.17
NSFTV644	IND	IR64	Philippines	0.21	0.09
NSFTV71	IND	IR 36	Philippines	0.07	0.08
NSFTV74	IND	IRGA 409	Brazil	0.05	0.04
NSFTV76	IND	Jaya	India	0.06	0.25
NSFTV90	IND	Kiang-Chou-Chiu	Taiwan	0.04	0.02
NSFTV1	TEJ	Agostano	Italy	0.1	0.25
NSFTV10	TEJ	Baghlani Nangarhar	Afghanistan	0.09	0.26
NSFTV115	TEJ	NPE 835	Pakistan	0.55	0.26
NSFTV118	TEJ	Oro	Chile	0.22	0.15
NSFTV121	TEJ	Ostiglia	Argentina	0.16	0.05
NSFTV143	TEJ	Shinriki	Japan	0.24	0.14
NSFTV15	TEJ	Beonjo	South Korea	0.43	0.06
NSFTV151	TEJ	Suweon	Korea	0.05	0.11
NSFTV154	TEJ	Ta Hung Ku	China	0.02	0.1
NSFTV155	TEJ	Ta Mao Tsao	China	0.1	0.19
NSFTV158	TEJ	Taipei 309	Taiwan	0.06	0.18
NSFTV173	TEJ	Nipponbare	Japan	0.07	0.1
NSFTV179	TEJ	Bellardone	France	0.31	0.36
NSFTV180	TEJ	Benllok	Peru	0.01	0.03
NSFTV192	TEJ	Erythroceros Hokkaido	Poland	0.06	#N/A
NSFTV219	TEJ	Nucleoryza	Austria	0.28	#N/A
NSFTV225	TEJ	Biser 1	Bulgaria	0.12	0.12
NSFTV232	TEJ	Shangyu 394	China	0.1	0.03
NSFTV243	TEJ	Tropical Rice	Ecuador	0.3	0.33
NSFTV245	TEJ	Sab Ini	Egypt	0.2	0.07
NSFTV248	TEJ	Caucasica	Former Soviet Union	0.08	0.03
NSFTV256	TEJ	Romanica	Hungary	0.11	#N/A
NSFTV257	TEJ	Agusita	Hungary	0.05	0
NSFTV275	TEJ	Sri Malaysia Dua	Malaysia	0.14	0.67
NSFTV277	TEJ	Gambiaka Sebela	Mali	0.09	0.18
NSFTV279	TEJ	Kon Suito	Mongolia	0.39	0.02
NSFTV282	TEJ	Triomphe Du Maroc	Morocco	0.06	0.08
NSFTV283	TEJ	Chibica	Mozambique	0.04	0.09
NSFTV287	TEJ	Zerawchanica Karatalski	Poland	0.76	0.06
NSFTV288	TEJ	Italica Carolina	Poland	0.16	0.1
NSFTV289	TEJ	Lusitano	Portugal	0.02	0.02
NSFTV290	TEJ	Amposta	Puerto Rico	0.05	0.02
NSFTV291	TEJ	Toploea 70/76	Romania	0.14	0.18
NSFTV296	TEJ	Dosel	Spain	0.01	0.23
NSFTV302	TEJ	WIR 3039	Tajikistan	0.51	0.51
NSFTV303	TEJ	Kihogo	Tanzania	0.53	0.1
NSFTV307	TEJ	Uzbekskij 2	Uzbekistan	0.07	0.16
NSFTV311	TEJ	56-122-23	Thailand	0.08	NA
NSFTV32	TEJ	Chodongji	South Korea	0.17	0.11
NSFTV338	TEJ	Sitpwa	Myanmar	0	0
NSFTV355	TEJ	ASD 1	India	0.42	0.02
NSFTV36	TEJ	CS-M3	United States-CA	0.15	0.46
NSFTV363	TEJ	Edomen Scented	Japan	0.02	0.02
NSFTV365	TEJ	Shirogane	Japan	0.13	0.13
NSFTV380	TEJ	Tainan-Iku No. 512	Taiwan	0.08	0.04
NSFTV51	TEJ	Early Wataribune	Japan	0.34	0.03
NSFTV56	TEJ	Geumobyeo	South Korea	0.06	0.02
NSFTV62	TEJ	Gyehwa 3	South Korea	0.23	0.14
NSFTV639	TEJ	Nipponbare	Japan	0.24	0.18
NSFTV641	TEJ	Tainung 67	Taiwan	0.04	0.01
NSFTV79	TEJ	Jouiku 393G	Japan	0.03	0.16
NSFTV9	TEJ	Baber	India	0.08	0.02
NSFTV94	TEJ	Koshihikari	Japan	0.05	0.04
NSFTV108	TRJ	Moroberekan	Guinea	0.02	0.03
NSFTV116	TRJ	NSF-TV 116	Pakistan	0.01	0.01
NSFTV120	TRJ	OS6	Nigeria	0.02	NA
NSFTV122	TRJ	Padi Kasalle	Indonesia	0.2	NA
NSFTV150	TRJ	Sultani	Egypt	0.39	0.21
NSFTV174	TRJ	Azucena	Philippines	0.08	0.02
NSFTV183	TRJ	Boa Vista	El Salvador	0.47	0.01
NSFTV185	TRJ	British Honduras Creole	Belize	0.13	0.18
NSFTV188	TRJ	Coppocina	Bulgaria	0.87	0.84
NSFTV195	TRJ	IRAT 13	Cote D'Ivoire	0.03	0.02
NSFTV198	TRJ	Leah	Bulgaria	0.02	0.05
NSFTV199	TRJ	NSF-TV 199	Bolivia	0.02	0.31
NSFTV201	TRJ	Pate Blanc Mn 1	Cote D'Ivoire	0.03	0.04
NSFTV213	TRJ	WC 3397	Jamaica	0.03	0.03
NSFTV214	TRJ	WC 4419	Honduras	0.47	0.47
NSFTV215	TRJ	WC 4443	Bolivia	0.04	0.03
NSFTV223	TRJ	Priano Guaira	Brazil	0.02	0.18
NSFTV226	TRJ	IRAT 44	Burkina Faso	0.15	0
NSFTV23	TRJ	Canella De Ferro	Brazil	0.07	#N/A
NSFTV239	TRJ	WAB 502-13-4-1	Cote D'Ivoire	0.13	0.05
NSFTV240	TRJ	WAB 501-11-5-1	Cote D'Ivoire	0	0.02
NSFTV242	TRJ	27	Dominican Republic	0	0
NSFTV25	TRJ	Carolina Gold	United States	0.08	0.17
NSFTV26	TRJ	Carolina Gold Sel	United States	0.05	0.05
NSFTV274	TRJ	Padi Pagalong	Malaysia	1	0.24
NSFTV286	TRJ	IITA 135	Nigeria	0	0.03
NSFTV308	TRJ	Llanero 501	Venezuela	0.13	0.19
NSFTV309	TRJ	Manzano	Zaire	0.02	0
NSFTV342	TRJ	Cenit	Argentina	0.03	0.16
NSFTV350	TRJ	Ligerito	Colombia	0.13	0.02
NSFTV352	TRJ	Guatemala 1021	Guatemala	0.08	0.03
NSFTV37	TRJ	Cuba 65	Cuba	0.25	NA
NSFTV377	TRJ	PR 304	Puerto Rico	0.02	0.03
NSFTV381	TRJ	325	Taiwan	0.42	0.51
NSFTV384	TRJ	318	TURKEY	0.01	0.08
NSFTV392	TRJ	Edith	United States	0.09	0.1
NSFTV397	TRJ	Cybonnet	United States	0	0
NSFTV46	TRJ	Dourado Agulha	Brazil	0.03	0.11
NSFTV621	TRJ	LaGrue	United States	0.04	0.9
NSFTV624	TRJ	Kaybonnet	United States	0	0.02
NSFTV630	TRJ	Saber	United States	0.02	0.05
NSFTV635	TRJ	Azucena	Philipppines	0.02	0.01
NSFTV647	TRJ	Cypress	United States	0.02	0
NSFTV65	TRJ	Honduras	Honduras	0.03	0.13
NSFTV69	TRJ	IAC 25	Brazil	0.07	0.27
NSFTV70	TRJ	Iguape Cateto	Haiti	0.02	0.02
NSFTV73	TRJ	IRAT 177	French Guiana	0.02	0.04
NSFTV75	TRJ	Jambu	Indonesia	0.13	0.07
NSFTV8	TRJ	Asse Y Pung	Philippines	0.1	0.31
NSFTV98	TRJ	L-202	United States_CA	1	0.2
NSFTV99	TRJ	LAC 23	Liberia	0.01	0.03
Supplementary variety	TRJ	Jiangnanwan	China	0.03	0.05
Supplementary variety	TRJ	Suyunuo	China	0.43	0.37
