# Supplementary material for: Genome-Wide Association Study Identifies a Rice Panicle Blast Resistance Gene, Pb2, Encoding NLR Protein
Source: Int J Mol Sci. 2022 May 18;23(10):5668. doi: 10.3390/ijms23105668 (PMC9145240; doi:10.3390/ijms23105668)
Supplement: Supplementary file 1 [file ijms-23-05668-s001.zip › ijms-1708389-supplementary/Supplementary Materials/Primer information.xlsx]

## Sheet: Sheet1
Marker	Forward (5'to3')	Reverse (5'to3')	Purpose
45600q	AGACGGTTGCGACAAGGAACAG	ACTCGATCCCTTGCAACTCCAG	LOC_Os11g45600 expression analysis
45620q	CACCTATTGCAGCAGTGACAGTGG	ATCGAGGTTCGCGGTTGTTTGC	LOC_Os11g45620 expression analysis
45710q	TGATCTGTGGACCAAGGGATGG	AAGACTGGGAAACTCATCTGTGC	LOC_Os11g45710 expression analysis
Pb2q	CTGATCTGGAAGAGGAGCAA	TAGGTGATCTGTTCAGCTTC	Pb2 expression analysis
Actin-Q	AGGAAGGCTGGAAGAGGACC	CGGGAAATTGTGAGGGACAT	Internal control for expression analysis
45600-F	CACCCTGCTCAAATGTCTCA		Verify the existence of LOC_Os11g45610
45610-F	CATGAGCTCACGTGTTGTGT
45620-R		CCAATATCTGATCTGGAAGAG
Pb2-8	ATGGCAAATCCATGGAGGATTG	TCAACGGATTATTTGCTGATCGA	CDS amplification of Pb2
1300s-Pb2	AGCTTTCGCGAGCTCGGTACCATGGCAAATCCATGG	CAGGTCGACTCTAGAGGATCCTCAACGGATTATTTG	Construction of Pb2 overexpression vector
1300s-ProPb2-1	ACGGCCAGTGCCAAGCTTCATAAAAGAAGGGCC	CAGGTCGACTCTAGAGGATCCTTTTGGTACTTTCGA	Complementary vector construction
1300s-ProPb2-2	AACGTCCATGATTCTCAATTG GTTAGCGTAGAAAAC	CAGGTCGACTCTAGAGGATCCTCAACGGATTATTTG
ProPb2	CATAAAAGAAGGGCCCATTA	GGAATGCAAGCTTTTCGATC	Pb2 promoter amplification
Pb2-GUS	GGTACCCGGGGATCCTCTAGACATAAAAGAAGGGCC	TTACCCTCAGATCTACCATGGGGAATGCAAGCTTTTC	Construction of promoter fusion GUS reporter gene vector
mCherry	ATGGTGAGCAAGGGCGAGGA	CTAGGACTTGTACAGCTCGT	mCherry amplification
1300smCherry	AGCTTTCGCGAGCTCGGTACCATGGTGAGCAAGGGC	CTTGCATGCCTGCAGGTCGACGGACTTGTACAGCTC	1300s-mCherry carrier transformation
Pb2Pro-mCherry	ACGGCCAGTGCCAAGCTTGCAGGAATTCCATTGGAA	GCCCTTGCTCACCATGGAATGCAAGCTTTT	Promoter fusion mCherry
Pb2pro-cherry-cds	GAGCTGTACAAGTCCGCAAATCCATGGAGG	CTTGCATGCCTGCAGGTCGACTCAACGGATTATTTG	Promoter+mCherry+Pb2 CDS
Pb2-GUS	GTGTGGAATTGTGAGCGGATAA	CGGACTCATGTGTATATGCTTC	Positive identification of fusion GUS transgenic plants
Pb2-COM	GGCTATCTGACAAGGTATATCT	CTTATCTGGGAACTACTCACAC	Positive identification of complementary and overexpressing transgenic plants
Pb2-mCherry	CGTCAACATCAAGTTGGACA	AGGATGTCTTCTGCTTCGTA	Positive identification of transgenic plants fused with mCherry tag
